# Supplementary material for: Treating Temporomandibular Disorders Through Orthodontics: A Scoping Review of Evidence, Gaps, and Clinical Guidance
Source: Clin Pract. 2025 Sep 30;15(10):182. doi: 10.3390/clinpract15100182 (PMC12562917; doi:10.3390/clinpract15100182)
Supplement: Supplementary file 1 [file clinpract-15-00182-s001.zip]

Archive with 1 entries (1 files):
- clinpract-3851417-supplementary.pdf
